# Supplementary material for: Single-Cell mRNA Analysis for the Identification of Molecular Pathways of IRF1 in HER2+ Breast Cancer
Source: Cells. 2025 Aug 13;14(16):1246. doi: 10.3390/cells14161246 (PMC12384442; doi:10.3390/cells14161246)
Supplement: Supplementary file 1 [file cells-14-01246-s001.zip]

Archive with 1 entries (1 files):
- cells-3618023-supplementary.pdf
